# Supplementary material for: A New Family of Bacteriolytic Proteins in Dictyostelium discoideum
Source: Front Cell Infect Microbiol. 2021 Feb 3;10:617310. doi: 10.3389/fcimb.2020.617310 (PMC7886984; doi:10.3389/fcimb.2020.617310)
Supplement: Supplementary file 3 [file Table_1.xlsx]

## Sheet: Table S1
Supporting Information Table S1. List of the 131 proteins identified by mass spectrometry. Proteins identified by mass spectrometry in fractions from either anionic exchange fractionation (0.10, 0.25 and 0.40 M) or size-exclusion chromatography (13.5, 15 and 16.5 mL) were depicted in this table. For each protein, the Uniprot number, as well as its gene name, gene product and predicted molecular w…
						Total Spectrum Count (Anionic exchange)			Total Spectrum Count (Size exclusion)
Uniprot Accession number	Gene name	Gene product	Functional category	Taxonomy	Predicted Molecular Weight (kDa)	0.10 M	0.25 M	0.40 M	13.5 mL	15 mL	16.5 mL
Q54GX7	act10	actin	No signal sequence	Dictyostelium discoideum	42	4	4	4	18	11	0
P07828	act18	actin	No signal sequence	Dictyostelium discoideum	43	0	2	2	0	0	0
P07829	act3	actin-3	No signal sequence	Dictyostelium discoideum	42	0	0	0	20	0	9
Q86B07	aoaH	acyloxyacyl hydrolase	Lipase	Dictyostelium discoideum	64	0	0	1	0	0	0
P04745	AMY1A	alpha-amylase 1	Non-dicty contaminants	Homo sapiens	58	2	2	5	0	0	0
Q55D50	gaa	alpha-glucosidase	Glycosidase	Dictyostelium discoideum	96	8	3	0	0	0	0
Q54QZ5	treh	alpha,alpha-trehalase	Glycosidase	Dictyostelium discoideum	67	2	0	0	0	0	0
Q54Q68	aplA	amoebapore-like protein A	Porin	Dictyostelium discoideum	57	3	0	0	0	0	0
Q54LG3	aplB	amoebapore-like protein B	Porin	Dictyostelium discoideum	35	1	1	0	0	0	0
B0G0Z4	aplG	amoebapore-like protein G	Porin	Dictyostelium discoideum	12	4	1	1	0	0	0
Q54SX7	aplH	amoebapore-like protein H	Porin	Dictyostelium discoideum	21	1	0	0	0	0	0
Q54F52	aplM	amoebapore-like protein M	Porin	Dictyostelium discoideum	46	0	1	1	0	0	0
Q54PT7	aplN	amoebapore-like protein N	Porin	Dictyostelium discoideum	33	11	6	0	0	0	0
Q86LA4	BadA	Bacteriolytic D. discoideum protein A	Bad	Dictyostelium discoideum	22	5	6	3	0	5	3
Q54LZ4	BadB	Bacteriolytic D. discoideum protein B	Bad	Dictyostelium discoideum	24	3	4	1	0	5	0
Q54LY3	BadC	Bacteriolytic D. discoideum protein C	Bad	Dictyostelium discoideum	26	11	14	4	0	6	0
Q7KWU6	BadD	Bacteriolytic D. discoideum protein D	Bad	Dictyostelium discoideum	25	6	6	1	0	6	5
Q54I85	BadE	Bacteriolytic D. discoideum protein E	Bad	Dictyostelium discoideum	21	1	1	1	0	2	0
Q55GM4	BadF	Bacteriolytic D. discoideum protein F	Bad	Dictyostelium discoideum	25	2	3	3	0	0	0
Q55D04	BadG	Bacteriolytic D. discoideum protein G	Bad	Dictyostelium discoideum	42	3	4	2	0	0	0
Q75JT0	BadH	Bacteriolytic D. discoideum protein H	Bad	Dictyostelium discoideum	23	2	1	0	0	0	0
Q556S7	BadI	Bacteriolytic D. discoideum protein I	Bad	Dictyostelium discoideum	28	2	2	1	0	0	0
Q553I2	BadJ	Bacteriolytic D. discoideum protein J	Bad	Dictyostelium discoideum	21	1	1	0	0	0	0
Q552B4	BadK	Bacteriolytic D. discoideum protein K	Bad	Dictyostelium discoideum	25	2	2	0	0	0	0
Q7KWR6	BadL	Bacteriolytic D. discoideum protein L	Bad	Dictyostelium discoideum	27	3	2	0	0	0	0
Q7KWR5	BadM	Bacteriolytic D. discoideum protein M	Bad	Dictyostelium discoideum	25	1	1	1	0	0	0
Q86L12	BadN	Bacteriolytic D. discoideum protein N	Bad	Dictyostelium discoideum	29	2	1	0	0	0	0
Q86KQ6	BadO	Bacteriolytic D. discoideum protein O	Bad	Dictyostelium discoideum	29	1	0	0	0	0	0
Q86KU5	BadP	Bacteriolytic D. discoideum protein P	Bad	Dictyostelium discoideum	29	1	1	0	0	0	0
Q54L73	BadQ	Bacteriolytic D. discoideum protein Q	Bad	Dictyostelium discoideum	27	1	1	0	0	0	0
Q54CY6	BadR	Bacteriolytic D. discoideum protein R	Bad	Dictyostelium discoideum	24	2	2	0	0	0	0
Q54WE3	BadS (iliP)	Bacteriolytic D. discoideum protein S	Bad	Dictyostelium discoideum	24	3	3	1	0	0	0
P02666	CSN2	beta-casein	Non-dicty contaminants	Bos taurus	25	0	0	0	0	0	2
Q55G30	DDB_G0267848	beta-lactamase-type transpeptidase fold containing protein	Other function	Dictyostelium discoideum	36	1	2	3	0	0	0
Q54J53	rliF	beta-xylosidase-like protein	Glycosidase	Dictyostelium discoideum	56	2	1	0	0	0	0
Q55BA2	DDB_G0271242	bpiC	Porin	Dictyostelium discoideum	54	15	16	11	0	0	0
O76856	ctsD	cathepsin D	Protease	Dictyostelium discoideum	41	86	43	10	0	0	0
Q54R55	ctsZ	cathepsin Z precursor ; peptidase C1A family protein	Protease	Dictyostelium discoideum	33	6	5	3	0	0	0
Q54VR1	DDB_G0280187	cathepsin Z-like protein ; peptidase C1A family protein	Protease	Dictyostelium discoideum	32	3	2	0	0	0	0
Q7KWW8	ctbsB	chitobiase B	Glycosidase	Dictyostelium discoideum	42	2	0	2	0	0	0
Q554K2	DDB_G0274609	countin-like protein	Other function	Dictyostelium discoideum	39	2	0	0	0	0	0
Q54Z64	cfaA	counting factor associated protein	Other function	Dictyostelium discoideum	26	2	1	0	0	0	0
Q86HB8	cfaC	counting factor associated protein	Other function	Dictyostelium discoideum	24	5	3	0	0	0	0
Q54TR1	cfaD	Counting factor associated protein D	Other function	Dictyostelium discoideum	59	5	7	9	0	0	0
Q86IX8	DDB_G0274329	cyclophilin-type peptidylprolyl cis-trans isomerase	Other function	Dictyostelium discoideum	23	1	2	2	0	0	0
Q54F16	DDB_G0291191	cysteine protease	Protease	Dictyostelium discoideum	39	1	0	0	0	0	0
P04988	cprA	cysteine proteinase 1	Protease	Dictyostelium discoideum	39	6	5	0	0	0	0
P54639	cprD	cysteine proteinase 4	Protease	Dictyostelium discoideum	46	11	11	2	2	4	2
P54640	cprE	cysteine proteinase 5	Protease	Dictyostelium discoideum	37	7	1	1	0	0	0
Q94504	cprG	cysteine proteinase 7	Protease	Dictyostelium discoideum	47	5	5	2	0	0	0
Q54FV5	dnase2	deoxyribonuclease II	Nuclease	Dictyostelium discoideum	42	0	1	0	0	0	0
Q54QF3	DDB_G0283851	DSPc domain-containing protein	Other function	Dictyostelium discoideum	29	1	0	0	0	0	0
Q54GR7	DDB_G0289949	EGF-like domain-containing protein	Other function	Dictyostelium discoideum	164	3	1	0	0	0	0
Q1ZXF4	DDB_G0294563	EGF-like domain-containing protein	Other function	Dictyostelium discoideum	84	3	0	0	0	0	0
P0CT31	eef1a1	elongation factor 1-alpha	No signal sequence	Dictyostelium discoideum	50	0	0	1	0	0	0
Q54L19	uduG	frizzled cysteine-rich domain-containing protein	Other function	Dictyostelium discoideum	34	2	2	0	0	0	0
Q54KF9	DDB_G0287449	FZ domain-containing protein	Other function	Dictyostelium discoideum	34	1	0	0	0	0	0
Q55G92	gfm2	G elongation Factor, Mitocho0rial 2	No signal sequence	Dictyostelium discoideum	85	0	0	1	0	0	0
Q55F41	DDB_G0269040	IPT/TIG domain-containing protein	Other function	Dictyostelium discoideum	198	2	0	0	0	0	0
Q15323	KRT31	keratin, type I cuticular Ha1	Non-dicty contaminants	Homo sapiens	47	0	7	0	0	0	17
Q14525	KRT33B	keratin, type I cuticular Ha3-II	Non-dicty contaminants	Homo sapiens	46	0	0	0	0	0	16
O76011	KRT34	keratin, type I cuticular Ha4	Non-dicty contaminants	Homo sapiens	49	0	0	0	0	0	7
O76013	KRT36	keratin, type I cuticular Ha6	Non-dicty contaminants	Homo sapiens	52	0	0	0	0	0	12
P13645	KRT10	keratin, type I cytoskeletal 10	Non-dicty contaminants	Homo sapiens	59	47	58	41	66	78	127
O77727	KRT15	keratin, type I cytoskeletal 15	Non-dicty contaminants	Ovis aries	49	12	17	16	15	17	26
P35527	KRT9	keratin, type I cytoskeletal 9	Non-dicty contaminants	Homo sapiens	62	33	41	28	63	79	85
P02534	N/A	keratin, type I microfibrillar, component 8C-1	Non-dicty contaminants	Ovis aries	47	4	0	5	0	0	0
Q9NSB2	KRT84	keratin, type II cuticular Hb4	Non-dicty contaminants	Homo sapiens	65	0	3	6	0	0	4
P78386	KRT85	keratin, type II cuticular Hb5	Non-dicty contaminants	Homo sapiens	56	0	0	0	0	0	14
O43790	KRT86	keratin, type II cuticular Hb6	Non-dicty contaminants	Homo sapiens	53	0	5	0	0	0	23
P04264	KRT1	keratin, type II cytoskeletal 1	Non-dicty contaminants	Homo sapiens	66	59	65	52	93	121	186
P35908	KRT2	keratin, type II cytoskeletal 2 epidermal	Non-dicty contaminants	Homo sapiens	65	37	53	34	48	50	84
P25691	N/A	keratin, type II microfibrillar, component 5	Non-dicty contaminants	Ovis aries	55	0	0	1	0	0	0
P15241	N/A	keratin, type II microfibrillar, component 7C	Non-dicty contaminants	Ovis aries	54	0	0	2	0	0	7
Q54JJ8	DDB_G0288005	patatin family protein	Other function	Dictyostelium discoideum	35	3	2	0	0	0	0
Q54QD9	ctsB	peptidase C1A family protein	Protease	Dictyostelium discoideum	34	10	5	1	0	2	0
Q54MN6	DDB_G0285823	peptidase M28 domain-containing protein	Protease	Dictyostelium discoideum	55	5	4	1	0	0	0
Q55BJ6	plbB	phospholipase B-like protein	Lipase	Dictyostelium discoideum	66	0	3	0	0	0	0
Q55FN1	plbG	phospholipase B-like protein	Lipase	Dictyostelium discoideum	69	9	4	0	7	0	0
Q55CF8	DDB_G0270070	phospholipase D	Lipase	Dictyostelium discoideum	48	18	21	12	2	3	0
Q54U08	DDB_G0281401	phospholipid-transporting ATPase	Other function	Dictyostelium discoideum	143	1	0	0	0	0	0
Q54BQ8	DDB_G0293492	probable GH family 25 lysozyme 4	Glycosidase	Dictyostelium discoideum	23	2	0	0	0	4	0
Q54TA1	drkC	protein tyrosine kinase	Other function	Dictyostelium discoideum	83	5	3	0	0	0	0
Q54TS5	amyA	putative alpha-amylase	Glycosidase	Dictyostelium discoideum	53	0	0	1	0	0	0
Q54T73	DDB_G0281967	putative cell surface glycoprotein	Other function	Dictyostelium discoideum	78	4	0	0	0	0	0
Q55CF6	DDB_G0270074	putative e0oglycoceramidase	Glycosidase	Dictyostelium discoideum	58	25	24	5	0	0	0
Q54YD2	DDB_G0278295	putative phospholipid transfer protein	Other function	Dictyostelium discoideum	15	2	0	0	0	0	0
P36411	rab7A	ras-related protein Rab-7A	No signal sequence	Dictyostelium discoideum	23	0	0	0	2	0	0
P18613	rapA	ras-related protein rapA	No signal sequence	Dictyostelium discoideum	21	0	0	0	3	3	0
C7FZY2	DDB_G0295845	ribonuclease T2	Nuclease	Dictyostelium discoideum	26	8	7	2	0	13	0
Q7M438	ddiA	ribonuclease T2	Nuclease	Dictyostelium discoideum	25	2	3	0	0	0	0
P15252	N/A	rubber elongation factor protein	Non-dicty contaminants	Hevea brasiliensis	15	1	2	1	0	0	0
Q54CF7	DDB_G0293014	serine protease ; peptidase S28 family protein	Protease	Dictyostelium discoideum	55	9	6	4	0	0	0
P02769	ALB	serum albumin	Non-dicty contaminants	Bos taurus	69	1	3	4	45	6	3
Q54XJ8	suox	sulfite oxidase	No signal sequence	Dictyostelium discoideum	45	0	1	0	0	0	0
Q86AG5	tpp1_ps	TriPeptidyl Peptidase pseudogene	No signal sequence	Dictyostelium discoideum	66	0	2	0	0	0	0
Q54G77	tpp1B	tripeptidyl-peptidase 1B	Protease	Dictyostelium discoideum	65	92	53	18	0	5	0
Q95UC5	tpp1C	tripeptidyl-peptidase 1C	Protease	Dictyostelium discoideum	77	9	19	10	0	0	0
Q54RM4	tpp1E	tripeptidyl-peptidase 1E	Protease	Dictyostelium discoideum	85	3	0	0	0	0	0
Q54TD0	tpp1F	tripeptidyl-peptidase 1F	Protease	Dictyostelium discoideum	76	20	54	27	37	34	11
P00761	N/A	trypsin	Non-dicty contaminants	Sus scrofa	24	45	37	39	47	64	89
Q54H46	drkA	tyrosine kinase-like protein DrkA	Other function	Dictyostelium discoideum	72	0	1	0	0	0	0
P14794	ubqB	ubiquitin-60S ribosomal protein L40	No signal sequence	Dictyostelium discoideum	15	0	0	0	0	2	2
Q86IV5	ctnA	unknown function	Unknown function	Dictyostelium discoideum	27	3	3	2	0	0	0
Q55GD0	DDB_G0267720	unknown function	Unknown function	Dictyostelium discoideum	39	2	1	0	0	0	0
Q55FF9	DDB_G0268130	unknown function	Unknown function	Dictyostelium discoideum	62	1	0	0	0	0	0
Q55FF1	DDB_G0268142	unknown function	Unknown function	Dictyostelium discoideum	39	0	0	1	0	0	0
Q86JG4	DDB_G0271548	unknown function	Unknown function	Dictyostelium discoideum	35	0	0	1	0	0	0
Q86IK2	DDB_G0272726	unknown function	Unknown function	Dictyostelium discoideum	42	0	0	1	0	0	0
Q86L42	DDB_G0272767	unknown function	Unknown function	Dictyostelium discoideum	27	2	1	0	0	0	0
Q556V7	DDB_G0273085	unknown function	Unknown function	Dictyostelium discoideum	47	4	5	3	0	0	0
Q86HR3	DDB_G0274465	unknown function	Unknown function	Dictyostelium discoideum	18	3	1	0	0	0	0
Q86IW0	DDB_G0274779	unknown function	Unknown function	Dictyostelium discoideum	25	5	1	0	0	0	0
Q553T9	DDB_G0275371	unknown function	Unknown function	Dictyostelium discoideum	41	2	0	0	0	0	0
Q86K59	DDB_G0277227	unknown function	Unknown function	Dictyostelium discoideum	22	1	1	1	0	0	0
Q54WM3	DDB_G0279551	unknown function	Unknown function	Dictyostelium discoideum	27	2	0	0	0	0	0
Q54VN4	DDB_G0280233	unknown function	Unknown function	Dictyostelium discoideum	36	1	0	0	0	0	0
Q54TU4	DDB_G0281495	unknown function	Unknown function	Dictyostelium discoideum	47	6	3	0	4	2	0
Q54NB5	DDB_G0285359	unknown function	Unknown function	Dictyostelium discoideum	23	1	0	0	0	0	0
Q54L58	DDB_G0286885	unknown function	Unknown function	Dictyostelium discoideum	59	0	1	1	0	0	0
Q54K12	DDB_G0287647	unknown function	Unknown function	Dictyostelium discoideum	45	2	3	0	0	0	0
Q54IS1	DDB_G0288563	unknown function	Unknown function	Dictyostelium discoideum	34	2	2	0	0	0	0
Q54G46	DDB_G0290411	unknown function	Unknown function	Dictyostelium discoideum	27	1	2	0	0	0	0
Q54FV4	DDB_G0290645	unknown function	Unknown function	Dictyostelium discoideum	41	3	3	0	2	0	0
Q54EU8	DDB_G0291324	unknown function	Unknown function	Dictyostelium discoideum	26	4	2	2	0	0	0
Q54BU3	DDB_G0293428	unknown function	Unknown function	Dictyostelium discoideum	31	5	1	0	0	0	0
Q54B18	DDB_G0293950	unknown function	Unknown function	Dictyostelium discoideum	36	1	3	1	0	0	0
Q55CT9	DDB_G0270686	unknown function	No signal sequence	Dictyostelium discoideum	34	1	1	1	0	0	0
Q556M2	DDB_G0272901	unknown function	No signal sequence	Dictyostelium discoideum	159	5	0	0	0	0	0
Q8MYE7	DDB_G0277473	unknown function	No signal sequence	Dictyostelium discoideum	33	0	0	2	0	0	0
Q54CZ8	DDB_G0292610	unknown function	Unknown function	Dictyostelium discoideum	27	0	0	0	0	0	2
